# Supplementary material for: Chicken infectious anemia virus exploits host CK2α as an essential factor for its replication via VP2 Ser182/Asp183-mediated interaction
Source: J Virol. 2026 Mar 31;100(4):e01739-25. doi: 10.1128/jvi.01739-25 (PMC13098270; doi:10.1128/jvi.01739-25)
Supplement: Table S1 — Proteins identified by LC-MS/MS analysis of VP2 immunoprecipitates. [file jvi.01739-25-s0002.xls]

## Sheet: Proteins
List of proteins identified by LC-MS/MS analysis of VP2 immunoprecipitates.
Protein IDs	Protein names	Gene names	Peptides	Razor + unique peptides	Unique peptides	Sequence coverage [%]	Mol. weight [kDa]	Sequence length	Score	Intensity
P21868	Casein kinase II subunit alpha	CSNK2A1	12	12	12	30.4	45.19	391	273.35	11245000000
P08288;P08284;F1NME1;P08286;A0A452J861;P08285;P08287;P09987;F1NPJ2	Histone H1.11R;Histone H1.01;H15 domain-containing protein;	;HIST1H111R	2	2	2	10	21.803	219	33.684	180580000
P84172;A0A1X9WEL5	Elongation factor Tu, mitochondrial (Fragment);Elongation factor Tu	TUFM	4	4	4	11.9	38.249	352	28.427	175750000
A0A2H4Y7R6;A0A2H4Y8H7;A0A2H4Y8Q0;A0A2H4Y8P3;A0A2H4Y8P4;A0A2H4Y8P5;A0A2H4Y8P6;A0A2H4Y8P7;A0A2H4Y8P9;A0A2H4Y8Q3;A0A2H4Y8R8;A0A2H4Y8Q4;A0A2H4Y8Q7;A0A2H4Y8Q9;A0A2H4Y8R1;A0A2H4Y8R5;A0A2H4Y8R6;A0A2H4Y8D7;A0A2H4Y8P2;A0A2H4Y8I6;A0A2H4Y8G3;A0A2H4Y8G4;A0A2H4Y8G5;A0A2H4Y8G6;A0A2H4Y8G8;A0A2H4Y8G9;A0A2H4Y8H0;A0A2H4Y8H1;A0A2H4Y8H2;A0A2H4Y8R9;A0A2H4Y8S8;A0A411G5W6;A0A2H4Y7Z2;A0A2H4Y826;A0A2H4Y828;A0A2H4Y829;A0A…	OVA (Fragment)	OVA	2	2	2	8.5	42.875	386	25.404	23731000
P14105;A0A1D5PM19	Myosin-9	MYH9	2	2	2	1.2	226.5	1959	22.569	95472000
A0A1D5NZ01;P00340;E1BTT8	L-lactate dehydrogenase;L-lactate dehydrogenase A chain	LDHA;	1	1	1	4.9	26.803	243	21.411	34087000
Q58HZ9;Q5ZM99;F7BEK8	S-phase kinase-associated protein 2;F-box domain-containing protein;	;RCJMB04_2m7	3	3	3	7.5	46.758	416	20.813	81941000
Q5ZLY3	Uncharacterized protein	TMOD3	3	3	3	9.1	39.365	352	20.283	103220000
A0A3Q2TYK7;P53488;A0A3Q3A3B6	Actin-related protein 2	ACTR2;	1	1	1	3.2	43.186	379	17.592	23968000
A0A3Q2U7S4;P02552;A0A1D5PA34;P08070;F1NMP5;F1NMP3;A0A1D5P5Z0;F1NW97;A0A1D5NXV1;A0A1D5PAR5;F1NWX0;A0A1D5NW27;F1P5B0;A0A1D5P198;A0A1L1RJP8	Tubulin domain-containing protein;Tubulin alpha-1 chain (Fragment);Tubulin alpha chain		1	1	1	7.8	13.036	116	17.544	27028000
P68139;P68034;P63270;P08023;F1P476;A0A1D5NV17;A0A3Q3AWV3;A0A3Q3A5C8;A0A1D5PK53	Actin, alpha skeletal muscle;Actin, alpha cardiac muscle 1;Actin, gamma-enteric smooth muscle	ACTA1;ACTC1;	9	1	1	25.7	42.051	377	11.541	45844000
A0A7G9TZK3;A0A7G9TZK2;A0A7G9TZK0;A0A7G9TZJ9;A0A7G9TZJ7;A0A7G9TZJ6;A0A7G9TZJ5;A0A7G9TZJ4;A0A1L1RUX2;A0A1D5PVM5;Q8JFP1	RNA helicase (Fragment);	EIF4A2;	1	1	1	7.3	21.485	192	10.811	21726000
P50890	40S ribosomal protein SA	RPSA	1	1	1	4.4	33.021	296	10.237	62600000
E1BXT7	KH domain-containing protein	ANKHD1	1	1	1	0.2	270.05	2549	10.048	0
Q5ZLF9;A0A3Q2UNH1;E1BY00;Q5ZJ59;A0A1D5P892;A0A3Q2UIV1	RRM domain-containing protein;	RCJMB04_6g11;SRSF5;	1	1	1	7.3	14.34	123	6.5217	28654000
A0A3Q2U895;A0A3Q2UDH9	Uncharacterized protein		1	1	1	4.6	33.352	307	6.0664	1453900
Q90736	Beta-actin (Fragment)		6	1	1	69.8	9.3505	86	5.9608	5048800
A0A3Q2U127;E1BTD4	Protein kinase domain-containing protein	ICK	1	1	1	1.6	70.098	622	5.9308	251310000
E1C1W8	DUF4614 domain-containing protein	C28H19ORF44	1	1	1	1.1	69.55	633	5.9064	48729000
A0A1L1RRB7;A0A3Q2TYL7	Uncharacterized protein;C2H2-type domain-containing protein	CCDC148;LOC101748694	1	1	1	1	70.89	597	5.8655	64035000
A0A1D5PGL4;A0A1D5P3A7;E1BY27;A0A3Q2TSC5;A0A3Q2UDG5	Uncharacterized protein	MYO18A;	1	1	1	0.4	228	2020	5.8091	30663000
F1NJ62	RNA helicase	DDX24	1	1	1	1.2	91.668	809	5.7817	38683000
A0A1D5PXF3;A0A3Q2TUD3;F1NLK6;A0A3Q2TWB1	Phosphoinositide 5-phosphatase;	INPP5B;	1	1	1	0.7	99.118	874	5.7686	117390000
F1N804;A0A3Q2U4H8	Sema domain-containing protein	PLXNA1	1	1	1	0.6	213.13	1898	5.7685	0
F1NZZ2;A0A3Q2UJC9;A0A3Q2UHC6	Uncharacterized protein	LAMA5;	1	1	1	0.4	405.46	3686	5.7499	115620000
A0A023PTR9;A5HUJ1;A1KXL9	Kinesin-like protein	;KIFC1	1	1	1	1	68.988	622	5.7316	36458000
Q5ZIP4	5-3 exoribonuclease 2	XRN2	1	1	1	0.6	108.54	949	5.7303	26602000
Q07784	Titin (Fragment)		1	1	1	0.7	91.387	817	5.7187	9335100
F1NQR9	Uncharacterized protein	DNAH12	1	1	1	0.2	449.41	3928	5.7186	67953000
A0A3Q2U9K2	TIR domain-containing protein	TLR21	1	1	1	0.6	117.07	1030	5.7162	131540000
E1BT20	Uncharacterized protein	PLEK2	1	1	1	1.7	40.424	355	5.7065	1877100
W8C3M1;A0A1D5PZL4;A0A3Q2TSU2;A0A3Q3ABZ7;A0A182C6H9;A0A1D5PRJ2;A0A1D5NY54;A0A182C5X7;A0A1D5PQ02;Q8QGJ2;A0A3Q2U3K1;A0A3Q2TSX2;A0A3Q2UC96;A0A3Q2UDW3;A0A1L1RYC9;A0A1L1RLW9;A0A3Q3A9F0;A0A3Q2U8I4;A0A3Q2U0Y9	HECT domain-containing protein;HECT-type E3 ubiquitin transferase;	;NEDD4L	1	1	1	6	19.342	166	5.6991	69424000
Q9I8D8;B6RCP9	CD40 ligand	CD40LG;	1	1	1	4	30.832	272	5.6975	116180000
Q5F327	Uncharacterized protein	PPP1R2	1	1	1	2.5	26.024	237	5.6941	3377000
A0A3Q2TWC0;E1BUT8;A0A3Q3B2K7;A0A1D5PRE2;A0A3Q2U433;A0A3Q2TX76;A0A3Q2UIU8;A0A3Q2UER7	Calponin-homology (CH) domain-containing protein;	NAV2;	1	1	1	0.3	252.77	2338	5.6896	8052500
Q5F4B4	Cell-cycle related and expression-elevated protein in tumor	RPRD1B	1	1	1	4.9	36.852	325	5.6852	72658000
P62985;O42388;P79781;Q91021;A0A1D5P546;P0CG62	Ubiquitin-60S ribosomal protein L40 (Fragment);Ubiquitin-60S ribosomal protein L40;	UBA52;	1	1	1	13	8.0977	69	5.6844	42929000
R4GM79;P79994	DNA topoisomerase I	TOP1;	1	1	1	2.3	88.665	747	5.684	3829900
A0A1D5PFI1	Protein kinase domain-containing protein	CDKL5	1	1	1	1.7	114.6	1024	5.6825	68598000
Q9YGM1;F1NET5;A0A3Q3A455;A0A1D5PK13	MLL protein (Fragment);Histone-lysine N-methyltransferase;	mll;KMT2A;	1	1	1	0.5	139.28	1266	5.682	9350600
Q5ZHM0	Protein phosphatase methylesterase 1	RCJMB04_35i21	1	1	1	1.7	39.687	359	5.6797	17837000
A0A3Q2U2M9;E1C0T6;A0A1D5P3U4;A0A1D5PU09	PH domain-containing protein;	FERMT2;	1	1	1	1.6	77.449	683	5.673	30209000
Q5F3F0;F1N8R0	Uncharacterized protein	RCJMB04_19d11;TMEM184B	1	1	1	2.9	46.214	410	-2	32018000
