# Supplementary material for: Chicken infectious anemia virus exploits host CK2α as an essential factor for its replication via VP2 Ser182/Asp183-mediated interaction
Source: J Virol. 2026 Mar 31;100(4):e01739-25. doi: 10.1128/jvi.01739-25 (PMC13098270; doi:10.1128/jvi.01739-25)
Supplement: Table S2 — Peptides identified by LC-MS/MS analysis of VP2 immunoprecipitates. [file jvi.01739-25-s0003.xls]

## Sheet: Sheet1
List of peptides identified by LC-MSMS analysis of VP2 immunoprecipitates.
Sequence	Length	Missed cleavages	Mass	Proteins	Leading razor protein	Start position	End position	Unique (Groups)	Charges	PEP	Score	PSM	Intensity
VYTDVNTHR	9	0	1103.54	P21868	P21868	11	19	yes	2;3	1.3357e-70	223.53	2	337200000
VYTDVNTHRPR	11	1	1356.69	P21868	P21868	11	21	yes	2;3	1.8234e-43	191.85	2	3082000000
GTGASGSFR	9	0	838.393	P08288;P08284;F1NME1;P08286;A0A452J861;P08285;P08287	P08288	100	108	yes	2	1.3992e-24	190.08	1	45077000
EDAANNYAR	9	0	1022.44	A0A3Q2U7S4;P02552;A0A1D5PA34;P08070;F1NMP5;F1NMP3;A0A1D5P5Z0;F1NW97;A0A1D5NXV1;A0A1D5PAR5;F1NWX0;A0A1D5NW27;F1P5B0;A0A1D5P198;A0A1L1RJP8	A0A3Q2U7S4	77	85	yes	2	2.8573e-14	177.71	1	27028000
TPALVFEHVNNTDFK	15	0	1730.86	P21868	P21868	108	122	yes	2;3	2.2035e-53	174.23	2	4220500000
SEITELR	7	0	846.445	Q6PVZ2;F1NDN5	Q6PVZ2	301	307	yes	2	0.010014	159.19	1	3381900000
QLYQTLTDYDIR	12	0	1527.76	P21868	P21868	123	134	yes	2;3	3.8804e-18	152.97	2	304800000
VIGSGCNLDSAR	12	0	1247.59	A0A1D5NZ01;P00340;E1BTT8	A0A1D5NZ01	80	91	yes	2	3.8804e-18	152.97	1	34087000
VLSESGGAR	9	0	874.451	P84172;A0A1X9WEL5	P84172	70	78	yes	2	1.5295e-05	151.29	1	34564000
REENLR	6	1	815.425	A0A1D5PEN7	A0A1D5PEN7	46	51	yes	2	8.3596e-08	146.87		0
DLMVGDEASELR	12	0	1333.62	A0A3Q2TYK7;P53488;A0A3Q3A3B6	A0A3Q2TYK7	39	50	yes	2	2.558e-14	144.77	1	23968000
LLSNLR	6	0	714.439	Q5ZIP4	Q5ZIP4	859	864	yes	2	0.018608	143.48	1	26602000
LLDEGR	6	0	701.371	E1BXT7	E1BXT7	215	220	yes	2	8.9504e-07	143.22	1	0
DTFLLEK	7	0	864.459	E1C1W8	E1C1W8	378	384	yes	1	0.012404	142.64	1	48729000
EVEDYKR	7	1	937.451	E1BZE6;A0A1D5PXH1	E1BZE6	9	15	yes	2	0.021224	142.11	1	93689000
LIVENLSSR	9	0	1029.58	Q5ZLF9;A0A3Q2UNH1;E1BY00;Q5ZJ59;A0A1D5P892;A0A3Q2UIV1	Q5ZLF9	109	117	yes	2	0.0030082	140.09	1	28654000
VQQTVQDLFGR	11	0	1289.67	Q5ZM98;F1NZ86	Q5ZM98	397	407	yes	2	4.576e-20	138.4		0
DELADEIANSSGK	13	0	1347.62	P14105;A0A1D5PM19	P14105	1704	1716	yes	2	1.7399e-13	133.81	1	32897000
EAMEHPYFYPIVK	13	0	1622.78	P21868	P21868	317	329	yes	2	5.0119e-10	131.44	2	401550000
GTVVTGTVER	10	0	1017.55	P84172;A0A1X9WEL5	P84172	262	271	yes	2	0.0019505	128.38	1	58815000
LVQNCLWTLR	10	0	1301.69	E1C1V3;A0A1D5PQN0;O42486;A0A1D5NYE8	E1C1V3	372	381	yes	2	0.0072178	121.96	1	10564000
EPFFHGHDNYDQLVR	15	0	1872.85	P21868	P21868	230	244	yes	2;3	5.1068e-11	121.68	2	213460000
FAAATGATPIAGR	13	0	1202.64	P50890	P50890	90	102	yes	2	5.7938e-07	121.6	1	62600000
SGPVPSR	7	0	698.371	P21868;A0A3Q2U7T3;A0A3Q2UC63;A0A3Q2U4G3	P21868	2	8	yes	2	0.014041	121.29	1	1089300000
ASVLGGSINR	10	0	972.535	A0A3Q2U127;E1BTD4	A0A3Q2U127	521	530	yes	2	0.011727	119.29	1	251310000
DREDYVPFTK	10	1	1268.6	Q5ZLY3	Q5ZLY3	82	91	yes	2	0.0042014	118.71	1	24827000
VEIIANDQGNR	11	0	1227.62	Q90593;A0A346RQZ3;O73885;A0A1D5PFJ6;Q7SX63;P08106;B3VHV2;A0A5H3A8X6;A0A5A4W3K3;B6EAX2;A0A1D5PYK0;F1NWP3;A0A4P8GB30;A0A5H3A935;A0A5H3A847;A0A4P8G8N8;Q7ZSX8	Q90593	48	58	yes	2	0.0058085	118.18	1	23651000
GYDVIAQAQSGTGK	14	0	1393.68	A0A7G9TZK3;A0A7G9TZK2;A0A7G9TZK0;A0A7G9TZJ9;A0A7G9TZJ7;A0A7G9TZJ6;A0A7G9TZJ5;A0A7G9TZJ4;A0A1L1RUX2;A0A1D5PVM5;Q8JFP1	A0A7G9TZK3	33	46	yes	2	1.545e-07	115.57	1	21726000
GGLEPINFQTAADQAR	16	0	1686.83	A0A2H4Y7R6;A0A2H4Y8H7;A0A2H4Y8Q0;A0A2H4Y8P3;A0A2H4Y8P4;A0A2H4Y8P5;A0A2H4Y8P6;A0A2H4Y8P7;A0A2H4Y8P9;A0A2H4Y8Q3;A0A2H4Y8R8;A0A2H4Y8Q4;A0A2H4Y8Q7;A0A2H4Y8Q9;A0A2H4Y8R1;A0A2H4Y8R5;A0A2H4Y8R6;A0A2H4Y8D7;A0A2H4Y8P2;A0A2H4Y8I6;A0A2H4Y8G3;A0A2H4Y8G4;A0A2H4Y8G5;A0A2H4Y8G6;A0A2H4Y8G8;A0A2H4Y8G9;A0A2H4Y8H0;A0A2H4Y8H1;A0A2H4Y8H2;A0A2H4Y8R9;A0A2H4Y8S8;A0A411G5W6;A0A2H4Y7Z2;A0A2H4Y826;A0A2H4Y828;A0A2H4Y829;A0A…	A0A2H4Y7R6	128	143	yes	2	7.6027e-13	115.14	1	23731000
AEAGDNVGALLR	12	0	1184.61	P84172;A0A1X9WEL5	P84172	306	317	yes	2	0.00079595	114.89	1	37925000
AEAESWYQTK	10	0	1211.55	A0A146F050;A0A1D5PXP0;A0A146F047;Q6PVZ3	A0A146F050	324	333	yes	2	0.020075	114.39	1	101040000
TSELLSGMGVSVLR	14	0	1447.77	Q58HZ9;Q5ZM99;F7BEK8	Q58HZ9	29	42	yes	2	6.5538e-06	112.13	1	32982000
GGVAIR	6	0	571.344	A0A1D5PXF3;A0A3Q2TUD3;F1NLK6;A0A3Q2TWB1	A0A1D5PXF3	329	334	yes	1	0.017037	109.53	1	117390000
DVKPHNVMIDHEHR	14	1	1725.84	P21868	P21868	156	169	yes	2;3;4	3.2222e-06	107.99	5	762260000
FGYHFTQQGPR	11	0	1336.63	Q5ZLY3;Q9DEA4;Q9DEA6;Q9PUQ7;Q91006;F1NY71;H9KZU7	Q5ZLY3	318	328	yes	3	6.2798e-05	103.26	1	60252000
DLLGAR	6	0	643.365	A0A023PTR9;A5HUJ1;A1KXL9	A0A023PTR9	427	432	yes	1	0.018552	101.72	1	36458000
RGDLPFVVTR	10	1	1158.65	P14105;A0A1D5PM19	P14105	1922	1931	yes	2;3	0.015499	100.88	2	62575000
GGPNIITLADIVK	13	0	1309.76	P21868	P21868	90	102	yes	2;3	0.015621	99.568	2	615940000
YPIEHGIITNWDDMEK	16	0	1959.9	P68139;P68034;P63270;P08023;F1P476;A0A1D5NV17;A0A3Q3AWV3;A0A3Q3A5C8;A0A1D5PK53	P68139	71	86	yes	2	2.8769e-08	99.539	1	45844000
DALQAGAAPR	10	0	968.504	F1NG21	F1NG21	113	122	yes	2	0.013315	96.492	1	0
GGPNIITLADIVKDPVSR	18	1	1864.04	P21868	P21868	90	107	yes	3	1.7508e-07	96.208	1	24034000
KEPFFHGHDNYDQLVR	16	1	2000.95	P21868	P21868	229	244	yes	3	7.9295e-06	90.367	1	16387000
SLEEMSMRR	9	1	1137.53	A0A1D5PGL4;A0A1D5P3A7;E1BY27;A0A3Q2TSC5;A0A3Q2UDG5	A0A1D5PGL4	35	43	yes	2	0.015522	89.55	1	30663000
KEEALR	6	1	744.413	A0A1L1RRB7;A0A3Q2TYL7	A0A1L1RRB7	479	484	yes	2	0.013629	88.627	1	64035000
KPAGPSVTELITK	13	1	1339.77	P08288;P08284;F1NME1;P08286;A0A452J861;P08285;P08287;P09987;F1NPJ2	P08288	36	48	yes	2;3	0.0148	87.298	2	135500000
PMGSTSPSTMK	11	0	1122.5	Q9I8D8;B6RCP9	Q9I8D8	12	22	yes	2	0.020069	81.548	1	116180000
VEQATKPSFESGGR	14	1	1491.73	Q5ZKQ9;F1NZD3	Q5ZKQ9	81	94	yes	2	3.4376e-11	80.69		0
INCSHFTTIAR	11	0	1318.65	Q58HZ9;Q5ZM99;F7BEK8	Q58HZ9	381	391	yes	3	0.011749	72.652	1	36934000
KTKLEMLMEK	10	2	1249.68	F1NJ62	F1NJ62	494	503	yes	2	0.016532	67.897	1	38683000
ALDYCHSMGIMHR	13	0	1589.69	P21868;P21869;A0A3Q2U5L2	P21868	143	155	yes	2;3;4	0.0085908	67.456	3	177210000
AVEFLASNESR	11	0	1221.6	E1C2H4	E1C2H4	646	656	yes	2	0.0038121	66.073		0
DNIQGITKPAIR	12	1	1324.75	P62801;P70081	P62801	25	36	yes	3	0.02011	64.55	1	48370000
ALEDANAELEVK	12	0	1300.65	Q6PVZ2;F1NDN5	Q6PVZ2	106	117	yes	2	0.0020152	63.184	1	0
QKPAQSYAEEK	11	1	1277.63	Q5ZLY3	Q5ZLY3	102	112	yes	3	0.01975	62.466	1	18144000
QFEMKR	6	1	837.417	Q5F327	Q5F327	155	160	yes	2	0.020228	61.006	1	3377000
EKMLDR	6	1	790.401	Q07784	Q07784	114	119	yes	2	0.019111	61.006	1	9335100
ESTLHLVLR	9	0	1066.61	P62985;O42388;P79781;Q91021;A0A1D5P546;P0CG62	P62985	5	13	yes	3	0.020684	60.436	1	42929000
AVLLMDAEKR	10	1	1144.63	W8C3M1;A0A1D5PZL4;A0A3Q2TSU2;A0A3Q3ABZ7;A0A182C6H9;A0A1D5PRJ2;A0A1D5NY54;A0A182C5X7;A0A1D5PQ02;Q8QGJ2;A0A3Q2U3K1;A0A3Q2TSX2;A0A3Q2UC96;A0A3Q2UDW3;A0A1L1RYC9;A0A1L1RLW9;A0A3Q3A9F0;A0A3Q2U8I4;A0A3Q2U0Y9	W8C3M1	77	86	yes	2	0.019992	58.917	1	69424000
AVVTGLETFHK	11	0	1200.65	P84172;A0A1X9WEL5	P84172	291	301	yes	3	0.015749	58.676	1	44447000
KGEQELIYK	9	1	1106.6	F1NQR9	F1NQR9	567	575	yes	3	0.019115	53.775	1	67953000
TMKPLR	6	1	744.432	Q58HZ9;Q5ZM99;F7BEK8	Q58HZ9	171	176	yes	2	0.019981	51.052	1	12025000
MVSSVGLQDQP	11	0	1159.55	E1C1T7	E1C1T7	634	644	yes	2	0.01221	50.607		0
SRTMSR	6	1	736.365	A0A3Q2TWC0;E1BUT8;A0A3Q3B2K7;A0A1D5PRE2;A0A3Q2U433;A0A3Q2TX76;A0A3Q2UIU8;A0A3Q2UER7	A0A3Q2TWC0	1502	1507	yes	2	0.020438	48.242	1	8052500
QAQAAVLEALPR	12	0	1265.71	E1BSA2	E1BSA2	320	331	yes	2	0.018961	47.823		0
ISQAVHAAHAEINEAGR	17	0	1772.89	A0A2H4Y7R6;A0A2H4Y8H7;A0A2H4Y8Q0;A0A2H4Y8P3;A0A2H4Y8P4;A0A2H4Y8P5;A0A2H4Y8P6;A0A2H4Y8P7;A0A2H4Y8P9;A0A2H4Y8Q3;A0A2H4Y8R8;A0A2H4Y8Q4;A0A2H4Y8Q7;A0A2H4Y8Q9;A0A2H4Y8R1;A0A2H4Y8R5;A0A2H4Y8R6;A0A2H4Y8D7;A0A2H4Y8P2;A0A2H4Y8I6;A0A2H4Y8G3;A0A2H4Y8G4;A0A2H4Y8G5;A0A2H4Y8G6;A0A2H4Y8G8;A0A2H4Y8G9;A0A2H4Y8H0;A0A2H4Y8H1;A0A2H4Y8H2;A0A2H4Y8R9;A0A2H4Y8S8;A0A411G5W6;A0A2H4Y7Z2;A0A2H4Y826;A0A2H4Y828;A0A2H4Y829;A0A…	A0A2H4Y7R6	324	340	yes	3	5.1844e-06	47.568	1	0
TRRQER	6	2	844.463	A0A3Q2U9K2	A0A3Q2U9K2	34	39	yes	1	0.019222	44.945	1	131540000
RMGPGR	6	1	672.349	Q5ZHM0	Q5ZHM0	2	7	yes	2	0.020906	42.565	1	17837000
IIKTPK	6	1	698.469	Q9YGM1;F1NET5;A0A3Q3A455;A0A1D5PK13	Q9YGM1	285	290	yes	1	0.020795	41.937	1	9350600
RLQLQMDNLESR	12	1	1501.77	F1N804;A0A3Q2U4H8	F1N804	1282	1293	yes	2	0.017042	41.448	1	0
MMVMTDVTAAPR	12	0	1321.62	Q5F3F0;F1N8R0	Q5F3F0	1	12	yes	2	0.021474	41.029	1	32018000
DDDIAALVVDNGSAMCK	17	0	1792.8	Q90736	Q90736	2	18	yes	2	0.010945	40.589	1	5048800
QSVEADINGLR	11	0	1200.61	A0A1D5PMQ5;A0A1D5PA18;F1NDN6	F1NDN6	268	278	no	3	0.019023	36.684	1	45138000
EQLLSQLQSVQDMLGR	16	0	1843.95	F1NZZ2;A0A3Q2UJC9;A0A3Q2UHC6	F1NZZ2	2594	2609	yes	3	0.017787	35.35	1	115620000
LEGGKK	6	1	630.37	E1BT20	E1BT20	40	45	yes	1	0.019657	33.493	1	1877100
ALQDLENAASGDATVR	16	0	1629.8	Q5F4B4	Q5F4B4	182	197	yes	3	0.020644	17.958	1	72658000
LLYDEYMYYLVEQR	14	0	1896.9	A0A3Q2U895;A0A3Q2UDH9	A0A3Q2U895	155	168	yes	5	0.0085813	8.1767	1	1453900
DWSDHALWWEK	11	0	1471.65	A0A3Q2U2M9;E1C0T6;A0A1D5P3U4;A0A1D5PU09	A0A3Q2U2M9	79	89	yes	4	0.021234	5.6988	1	30209000
QSDQIPSETNLTRPPVK	17	1	1908.99	A0A1D5PFI1	A0A1D5PFI1	672	688	yes	5	0.020772	3.6042	1	68598000
DEPDDDGFYASPKEDSK	17	1	1913.78	R4GM79;P79994	R4GM79	103	119	yes	5	0.020703	0	1	3829900
